# Supplementary material for: High-Grade Glioma Treatment Response Monitoring Biomarkers: A Position Statement on the Evidence Supporting the Use of Advanced MRI Techniques in the Clinic, and the Latest Bench-to-Bedside Developments. Part 1: Perfusion and Diffusion Techniques
Source: Front Oncol. 2022 Mar 3;12:810263. doi: 10.3389/fonc.2022.810263 (PMC8961422; doi:10.3389/fonc.2022.810263)
Supplement: Supplementary file 1 [file DataSheet_1.zip]

Archive with 1 entries (1 files):
- Supplementary Material Part 1.DOCX
